# Supplementary material for: Predictive accuracy of sFlt-1/PlGF ratio for preeclampsia and adverse outcomes: prospective, multicenter including primary, secondary, and tertiary care institutions, observational study in Japan
Source: Hypertens Res. 2025 Aug 4;48(10):2548–57. doi: 10.1038/s41440-025-02282-0 (PMC12497639; doi:10.1038/s41440-025-02282-0)
Supplement: Supplementary file 1 — Supplementary table 1 [file 41440_2025_2282_MOESM1_ESM.xlsx]

## Sheet: Sheet1
Supplementary Table 1. Characteristics of Participants
Characteristics	All participants	No PE	PE
	(N=303)	(n=242)	(n=61)
Median age, y (IQR)	34 (29-38)	34 (29-37)	34 (30-38.5)
Primiparous woman (%)	147 (48.5)	109 (45.0)	38 (62.3)♰
Median BMI prepregnancy, kg/m2 (IQR)	22.2 (20.1-27.2)	22.6 (19.7-27.5)	21.8 (20.4-25.9)
Current smoker (%)	4 (1.3)	3 (1.2)	1 (1.6)
Median week of gestation at baseline visit (IQR)	31.9 (26.9-35.0)	32.0 (27.0-35.0)	31.7 (26.5-35.1)
Median SBP mmHg at baseline visit (IQR)	120 (110-131)	118 (110-130)	125 (120-136)☨
Median DBP mmHg at baseline visit (IQR)	72 (65-81)	71 (64-79)	80 (71-87)☨
Median week of gestation at delivery (IQR)	37.9 (37.0-39.1)	38.3 (37.1-39.4)	37.0 (35.3-37.6)☨
BMI body mass index, DBP diastolic blood pressure, IQR interquartile range, PE preeclampsia, SBP systolic blood pressure. p values were calculated with the use of the Wilcoxon rank-sum test for continuous variables and χ2 test for categorical variables. ♰ p <0.05 for the comparison with participants in whom preeclampsia did not develop. ☨ p <0.001 for the comparison with participants in whom pree…
