# Supplementary material for: Predictive accuracy of sFlt-1/PlGF ratio for preeclampsia and adverse outcomes: prospective, multicenter including primary, secondary, and tertiary care institutions, observational study in Japan
Source: Hypertens Res. 2025 Aug 4;48(10):2548–57. doi: 10.1038/s41440-025-02282-0 (PMC12497639; doi:10.1038/s41440-025-02282-0)
Supplement: Supplementary file 2 — Supplementary table 2 [file 41440_2025_2282_MOESM2_ESM.xlsx]

## Sheet: Sheet1
Supplementary Table 2. False negative cases
age	GW at baseline visit	pregnancy/delivery history	BMI	complications	sFlt1/PlGF	symptoms	GW at PE diagnosed	GW at delivery	onset of labor	mode of labor	birth weight
39	35+0	G1P0	33.6	GDM	19.4	proteinurea	35+6	37+3	induced	CS (delivery stop)	2474g
36	35+3	G3P1	21.5	type 1 DM	26.4	proteinurea	day of delivery	35+4	spontanious	VD	3390g
38	35+3	G3P2	23.7	SLE	25.3	proteinurea	35+6	36+0	CS	CS (previous CS)	2322g
40	36+2	G3P1	22.2	SLE	26.3	hypertension	37+0	37+2	induced	VD	2600g
BMI body mass index, CS cesarean section, DM diabetes mellitus, GDM gestational diabetes mellitus, GW gestational weeks, PE preeclampsia, SLE systemic lupus erythematosus, VD vaginal delivery
