# Supplementary material for: Predictive accuracy of sFlt-1/PlGF ratio for preeclampsia and adverse outcomes: prospective, multicenter including primary, secondary, and tertiary care institutions, observational study in Japan
Source: Hypertens Res. 2025 Aug 4;48(10):2548–57. doi: 10.1038/s41440-025-02282-0 (PMC12497639; doi:10.1038/s41440-025-02282-0)
Supplement: Supplementary file 3 — Supplementary table 3 [file 41440_2025_2282_MOESM3_ESM.xlsx]

## Sheet: Sheet1
Supplementary Table 3. Cases with sFlt-1/PlGF >38 at primary facilities
age	GW at baseline visit	pregnancy/delivery history	BMI	complications	sFlt1/PlGF	symptoms	outcomes	GW at delivery	mode of labor	birth weight
32	35+6	G3P2	26.7	no	50.6	hypertension	severe GH	36＋1	VD （induced)	2680g
35	35+6	G4P0	19.2	no	59	proteinurea	PE diagnosed at 36+0	36+1	VD （induced)	2222g
40	34+2	G1P0	35.8	no	63.9	hypertension	PE diagnosed at 34+4	37＋2	CS	2924g
29	31+0	G3P0	20	no	69.6	FGR	PE diagnosed at 33+1	33＋2	CS	1252g
32	34+2	G1P0	20.6	no	163	proteinurea	PE diagnosed at 35+0	35+5	CS	2182g
27	27+6	G1P0	18.2	no	442.8	hypertension	PE diagnosed at 29+6	34+1	CS	1375g
BMI body mass index, CS cesarean section, FGR fetal growth restriction, GH gestational hypertension, GW gestational weeks, PE preeclampsia, VD vaginal delivery
